# Supplementary material for: Valorization of Wheat Bran by Three Fungi Solid-State Fermentation: Physicochemical Properties, Antioxidant Activity and Flavor Characteristics
Source: Foods. 2022 Jun 13;11(12):1722. doi: 10.3390/foods11121722 (PMC9222537; doi:10.3390/foods11121722)
Supplement: Supplementary file 1 [file foods-11-01722-s001.zip]

Archive with 1 entries (1 files):
- foods-1738228-supplementary.pdf
